# Supplementary material for: A Network of Sporogenesis-Responsive Genes Regulates the Growth, Asexual Sporogenesis, Pathogenesis and Fusaric Acid Production of Fusarium oxysporum f. sp. cubense
Source: J Fungi (Basel). 2023 Dec 19;10(1):1. doi: 10.3390/jof10010001 (PMC10820103; doi:10.3390/jof10010001)
Supplement: Supplementary file 1 [file jof-10-00001-s001.zip]

Archive with 1 entries (1 files):
- jof-2714693-supplementary.pdf
